# Supplementary material for: Genetic Diversity Evaluation of 70 Chewing Cane Germplasm Resources Based on Phenotypic Traits
Source: Plants (Basel). 2025 Oct 9;14(19):3111. doi: 10.3390/plants14193111 (PMC12526319; doi:10.3390/plants14193111)
Supplement: Supplementary file 1 [file plants-14-03111-s001.zip]

Archive with 5 entries (5 files):
- Table S1. The information of 70 chewing cane germplasm resources.pdf
- Table S2. Grading criteria for 27 qualitative traits of chewing cane germplasm resources.pdf
- Table S3. The genetic distance matrix of 70 chewing cane germplasm resources.xlsx
- Table S4. The characteristics of different groups of chewing cane germplasm resources.xlsx
- Table S5. Private alleles in chewing cane across different origins.pdf
