# Supplementary material for: Genetic Diversity Evaluation of 70 Chewing Cane Germplasm Resources Based on Phenotypic Traits
Source: Plants (Basel). 2025 Oct 9;14(19):3111. doi: 10.3390/plants14193111 (PMC12526319; doi:10.3390/plants14193111)
Supplement: Supplementary file 1 [file plants-14-03111-s001.zip › Table S3. The genetic distance matrix of 70 chewing cane germplasm resources.xlsx]

## Sheet: Sheet1
Table S3. The genetic distance matrix of 70 chewing cane germplasm resources
Chewing cane	Luohanzhe	Pengyang Guozhe	Fengcheng Guozhe	Indonesia C	Zhanjiang Qingpi	Jianyang Guozhe	Mauritius	Philippines 67-23	Tiancheng No.21	Wutang No.1	Mao 2	Aohong	Badila	Hainan 17-102	B1	B6	Stipd Chiribon	Taipingsha 70-13	Hainan 17-23	Yacheng Qingpi	Dechang Guozhe	Guangdong Huangpi	Guangxi Qingpi	Guangzhou Qingpi	Kaiyuan Hongpi 1	Neijiang 15-3	Yunnan Luohanzhe	Kaiyuan Hongpi 2	Minguo No.4	Neijiang 15-2	Neijiang 2009-1	Shangrao Qingpi	Shexian Guozhe	Stripe Cheribon	Taining Guozhe	Tuojianghong	Xiamao Guozhe	Xiangnan 74-9	Yiwu No.25	Zhongguo No.1	Lipu	Xiantao Guozhe	Haikou Hongpi	Hekou Lvpi	Kacai	Nonglin No.8	Taitang 97-5569	Waigandan No.2	Yuanhong 33
Luohanzhe	0
Pengyang Guozhe	0.166015	0
Fengcheng Guozhe	0.178609	0.0659106	0
Indonesia C	0.0561779	0.0757968	0.0551645	0
Zhanjiang Qingpi	0.105827	0.296611	0.25476	0.124135	0
Jianyang Guozhe	0.0682761	0.249917	0.273203	0.131762	0.0924848	0
Mauritius	0.206318	0.0863116	0.0454201	0.0824218	0.358043	0.331026	0
Philippines 67-23	0.245905	0.0843611	0.0824183	0.111027	0.389862	0.375368	0.0265401	0
Tiancheng No.21	0.0782898	0.0907827	0.0768736	0.0363379	0.17456	0.145643	0.0617042	0.079555	0
Wutang No.1	0.0619103	0.116404	0.11625	0.0482525	0.166901	0.0724976	0.10571	0.134266	0.0375159	0
Mao 2	0.0997056	0.177878	0.179937	0.103495	0.179526	0.0685513	0.167755	0.178701	0.0651674	0.0345396	0
Aohong	0.270763	0.211585	0.148654	0.239625	0.456517	0.482449	0.167656	0.196234	0.183226	0.282117	0.312652	0
Badila	0.142597	0.0461403	0.111856	0.0809256	0.318119	0.282933	0.119107	0.103383	0.118121	0.138892	0.214432	0.223199	0
Hainan 17-102	0.143862	0.0966831	0.123847	0.111356	0.283739	0.335775	0.148444	0.144826	0.144297	0.180638	0.287607	0.178509	0.0617262	0
B1	0.054466	0.0868132	0.107688	0.0505338	0.229792	0.180385	0.115908	0.140326	0.0670318	0.0796208	0.153095	0.183403	0.0534397	0.0633053	0
B6	0.162503	0.0527925	0.0910612	0.116622	0.320243	0.285215	0.127713	0.119978	0.115946	0.145843	0.206882	0.112942	0.078327	0.0675538	0.08487	0
Stipd Chiribon	0.310664	0.0880691	0.0881282	0.147088	0.444001	0.480056	0.0884648	0.0660481	0.144465	0.229751	0.299259	0.170358	0.0870551	0.143662	0.154009	0.108696	0
Taipingsha 70-13	0.285573	0.153535	0.0979376	0.166947	0.326423	0.453978	0.140035	0.136697	0.154755	0.2671	0.29714	0.132031	0.175908	0.150038	0.200571	0.1372	0.071443	0
Hainan 17-23	0.0758288	0.0563999	0.0741345	0.0468338	0.223827	0.156541	0.0963018	0.117327	0.0633318	0.0593718	0.121636	0.180622	0.0607087	0.0753629	0.0284247	0.061862	0.135272	0.184796	0
Yacheng Qingpi	0.205289	0.0622434	0.0743971	0.107067	0.380248	0.338528	0.0618397	0.0783618	0.0979349	0.13217	0.234343	0.162783	0.073385	0.0965258	0.0848451	0.0846324	0.084461	0.179012	0.0658484	0
Dechang Guozhe	0.172574	0.0546386	0.0811564	0.0895295	0.323373	0.304939	0.0752144	0.0732732	0.11202	0.126905	0.225366	0.213806	0.061103	0.0586607	0.0857529	0.0555536	0.094464	0.150592	0.0768925	0.0789215	0
Guangdong Huangpi	0.118104	0.0643256	0.0750741	0.0521641	0.265313	0.202821	0.0698598	0.0842723	0.0675204	0.0659074	0.128618	0.222583	0.0599085	0.0984741	0.0480178	0.0895515	0.115016	0.186857	0.0261883	0.0542359	0.0742335	0
Guangxi Qingpi	0.0654083	0.112987	0.139505	0.0493367	0.0704081	0.094087	0.210772	0.199594	0.0935094	0.0904324	0.113243	0.315505	0.110692	0.128141	0.0993844	0.137903	0.219504	0.199231	0.0864507	0.195806	0.150406	0.116007	0
Guangzhou Qingpi	0.0886032	0.0810814	0.0528025	0.0289252	0.124233	0.174662	0.106323	0.131107	0.068965	0.103008	0.158648	0.200604	0.092886	0.0907494	0.0695067	0.107681	0.143652	0.127681	0.0574599	0.106681	0.104174	0.0722361	0.0484089	0
Kaiyuan Hongpi 1	0.283972	0.172008	0.12512	0.189802	0.507618	0.497162	0.0576113	0.0624484	0.124627	0.198262	0.263414	0.0954754	0.170969	0.151325	0.159794	0.12565	0.117414	0.144966	0.150934	0.0945048	0.11053	0.134444	0.321903	0.1967	0
Neijiang 15-3	0.0985664	0.0893492	0.0832163	0.075643	0.174718	0.190088	0.126546	0.127012	0.0740041	0.0935217	0.11963	0.130417	0.115195	0.0862645	0.0876868	0.0605578	0.150649	0.11814	0.0707732	0.126069	0.100425	0.102557	0.0766374	0.0679543	0.159022	0
Yunnan Luohanzhe	0.0541021	0.140195	0.119211	0.0398367	0.0618003	0.120008	0.175193	0.217165	0.0807325	0.0944298	0.156641	0.270686	0.157742	0.130489	0.0924046	0.148399	0.240374	0.195853	0.103001	0.190725	0.134167	0.135301	0.0499526	0.0508977	0.2749	0.0896103	0
Kaiyuan Hongpi 2	0.0910658	0.0611374	0.113052	0.0677328	0.260549	0.134891	0.126191	0.126307	0.0762175	0.051323	0.0806352	0.24257	0.0688546	0.1339	0.0522575	0.0847551	0.171527	0.256004	0.0354714	0.103845	0.108161	0.0468106	0.0878169	0.0949587	0.211878	0.0817995	0.143408	0
Minguo No.4	0.120743	0.0961985	0.118853	0.0819276	0.27747	0.226172	0.0804058	0.0610513	0.0652569	0.0946031	0.110047	0.191534	0.0830494	0.127097	0.0803912	0.11456	0.127099	0.17833	0.0727525	0.0941325	0.111725	0.0533551	0.121017	0.0929515	0.126128	0.0977997	0.173213	0.0641959	0
Neijiang 15-2	0.0415299	0.123704	0.125305	0.0585337	0.171603	0.105802	0.108388	0.144646	0.0416705	0.0273427	0.0687742	0.199236	0.125843	0.122399	0.0465607	0.127383	0.229549	0.241861	0.0450105	0.109215	0.130331	0.0593364	0.096697	0.0812361	0.16209	0.0697351	0.0883088	0.0546286	0.0697651	0
Neijiang 2009-1	0.104425	0.0706031	0.104959	0.0737974	0.305859	0.19586	0.0669097	0.0727343	0.0587829	0.0541197	0.0964514	0.19137	0.0687724	0.112698	0.051876	0.0953215	0.140738	0.219109	0.048176	0.068588	0.0844202	0.0436541	0.129989	0.107229	0.120602	0.0804395	0.157713	0.0315237	0.0351837	0.0404039	0
Shangrao Qingpi	0.0902727	0.0573411	0.108539	0.065135	0.181576	0.123905	0.130907	0.148233	0.0840936	0.0655591	0.100131	0.251973	0.0914927	0.111913	0.0742203	0.084349	0.202733	0.220322	0.0560286	0.111841	0.0949142	0.0599193	0.0665532	0.0673234	0.224836	0.0772866	0.102674	0.042561	0.0808277	0.0607176	0.0569382	0
Shexian Guozhe	0.0533517	0.0961339	0.124378	0.0676882	0.190097	0.0795207	0.143846	0.173521	0.0664156	0.0334713	0.0712859	0.23541	0.110607	0.135657	0.0487601	0.0991368	0.24325	0.282431	0.0316202	0.11599	0.125816	0.0557699	0.0867297	0.0923526	0.217557	0.087222	0.106823	0.0282821	0.0926384	0.0285874	0.0541048	0.0437321	0
Stripe Cheribon	0.189897	0.0512477	0.087384	0.094236	0.317555	0.322752	0.0724963	0.0496859	0.0999012	0.146712	0.213713	0.22416	0.0581056	0.0677854	0.104014	0.0841896	0.09213	0.141621	0.087507	0.0837168	0.0434696	0.0760355	0.129989	0.0809112	0.133063	0.101419	0.165232	0.0975375	0.063757	0.129672	0.0751396	0.0858327	0.133736	0
Taining Guozhe	0.0607144	0.0815797	0.115026	0.0446859	0.195026	0.125273	0.100456	0.105808	0.0387328	0.0348481	0.0564931	0.227109	0.074895	0.119832	0.043706	0.114687	0.16161	0.192763	0.0468768	0.108522	0.11433	0.0439331	0.0673178	0.0744596	0.176431	0.0674733	0.103428	0.027129	0.0415531	0.0267129	0.0258764	0.0444718	0.0425691	0.095582	0
Tuojianghong	0.0587628	0.0864355	0.0966804	0.0462102	0.093563	0.0879491	0.163471	0.185666	0.0752138	0.0656863	0.103662	0.24463	0.110769	0.107959	0.0773453	0.093486	0.209223	0.195768	0.0574725	0.139824	0.116482	0.0929558	0.0253898	0.0426551	0.258577	0.0523802	0.0438309	0.0707476	0.120034	0.0635701	0.101929	0.0474253	0.0560211	0.12574	0.0655549	0
Xiamao Guozhe	0.100913	0.0463724	0.0320355	0.0388678	0.209869	0.172955	0.0575642	0.0919406	0.0505696	0.0593193	0.112688	0.147106	0.0837357	0.0949608	0.0557613	0.0518001	0.115367	0.12828	0.0276878	0.0690331	0.0634727	0.0382475	0.0933831	0.0470706	0.124775	0.0558058	0.0817774	0.056453	0.0854338	0.0591364	0.0631996	0.0551503	0.0487902	0.0837583	0.05668	0.0523514	0
Xiangnan 74-9	0.133735	0.0703425	0.074699	0.0774434	0.251854	0.24122	0.0798133	0.0670626	0.0656868	0.102762	0.118946	0.138854	0.0877577	0.0893055	0.0894965	0.058291	0.105412	0.121113	0.0613199	0.097543	0.0815038	0.0615858	0.109362	0.080763	0.119067	0.0420164	0.145115	0.0664668	0.0355212	0.0808718	0.0566241	0.073072	0.0915201	0.0484385	0.0608194	0.0908872	0.0554619	0
Yiwu No.25	0.0513477	0.121735	0.0873586	0.0441424	0.145243	0.124465	0.117156	0.152478	0.0563984	0.052384	0.0978188	0.187889	0.127502	0.0953747	0.0562731	0.0943941	0.212508	0.184006	0.0586214	0.129667	0.095277	0.0692653	0.0745211	0.0579774	0.169318	0.0647406	0.0564663	0.0809668	0.0969165	0.0430469	0.0802941	0.0596468	0.0490249	0.122025	0.0580494	0.052153	0.0463403	0.0804277	0
Zhongguo No.1	0.0712153	0.0542202	0.0899932	0.0457249	0.178688	0.138934	0.0948297	0.101821	0.0453794	0.0486693	0.0887573	0.207757	0.0817277	0.097358	0.058404	0.0817612	0.155927	0.172154	0.0555283	0.0946943	0.0809825	0.061576	0.0631695	0.0606119	0.173173	0.0477604	0.0725239	0.0441944	0.0605105	0.0415449	0.0345278	0.0306443	0.05906	0.0758692	0.0264925	0.0438242	0.0516594	0.0601685	0.0529353	0
Lipu	0.236875	0.0606033	0.0806363	0.129663	0.375607	0.336807	0.0546064	0.0429381	0.0808834	0.12515	0.16558	0.152874	0.111485	0.12738	0.128742	0.0848493	0.0744928	0.121802	0.0922867	0.0588417	0.0841241	0.0718226	0.192234	0.137837	0.0773763	0.0911442	0.208785	0.101344	0.0814604	0.113928	0.0655059	0.112201	0.13235	0.0712863	0.0915116	0.149576	0.0710934	0.0553709	0.141178	0.0789094	0
Xiantao Guozhe	0.0756002	0.0642259	0.113725	0.0461538	0.165598	0.0977293	0.146708	0.156925	0.074513	0.0454522	0.0829419	0.304132	0.0827725	0.121912	0.0662033	0.100719	0.207862	0.247418	0.0540035	0.135137	0.099427	0.0682056	0.045658	0.0721994	0.262022	0.0832346	0.0813298	0.034245	0.111641	0.0680504	0.0671527	0.0249461	0.0434073	0.107665	0.0396652	0.0399042	0.0593906	0.0996174	0.0548207	0.0342777	0.140448	0
Haikou Hongpi	0.0961782	0.0912651	0.0787803	0.0692894	0.17468	0.167219	0.104691	0.135402	0.0553615	0.0793698	0.136963	0.184055	0.139404	0.090059	0.0778079	0.0816829	0.194564	0.163952	0.0782451	0.11894	0.0783275	0.101583	0.0956143	0.0711314	0.164417	0.0659184	0.0704239	0.104177	0.117007	0.0678169	0.092431	0.0638053	0.0735138	0.092431	0.0861566	0.0507096	0.0502027	0.0816056	0.0420981	0.0481784	0.105155	0.0745606	0
Hekou Lvpi	0.162132	0.0528431	0.0676005	0.097441	0.273898	0.223263	0.0785141	0.0901623	0.0730056	0.0944442	0.148663	0.179326	0.108079	0.0983603	0.0912384	0.0598603	0.127431	0.159224	0.0655699	0.0679607	0.0616944	0.0751938	0.128958	0.087713	0.129836	0.0772936	0.139062	0.0798408	0.0933662	0.087251	0.0686026	0.0620667	0.0782644	0.0659036	0.0889005	0.0698236	0.0454746	0.0638054	0.0800364	0.0583537	0.0511021	0.0863617	0.0336458	0
Kacai	0.302656	0.185898	0.112003	0.172209	0.356828	0.44141	0.0676448	0.076512	0.12851	0.208026	0.232442	0.178544	0.254746	0.209874	0.244702	0.205596	0.156987	0.111994	0.228027	0.175027	0.153146	0.201533	0.256957	0.162417	0.0981109	0.140042	0.216996	0.259918	0.144297	0.190903	0.157224	0.205856	0.277573	0.133223	0.181375	0.22487	0.143544	0.125606	0.170008	0.143831	0.0991829	0.246603	0.137156	0.136152	0
Nonglin No.8	0.100191	0.11474	0.0914798	0.0556533	0.242985	0.176599	0.0503255	0.0676578	0.0219217	0.038062	0.0638919	0.182548	0.119049	0.165636	0.0762253	0.142148	0.145736	0.184058	0.0623882	0.0940648	0.125459	0.0520432	0.132117	0.0990819	0.0986598	0.0942537	0.129128	0.0712929	0.0502375	0.0370717	0.0391778	0.108636	0.0708932	0.117199	0.0347292	0.112277	0.0573995	0.0719158	0.0749618	0.0631095	0.0729761	0.101102	0.102228	0.099705	0.128663	0
Taitang 97-5569	0.0810244	0.166527	0.168448	0.0989244	0.222792	0.0942193	0.139547	0.169911	0.0563775	0.0320588	0.0280743	0.237447	0.177532	0.232297	0.0993074	0.16902	0.271601	0.299279	0.077827	0.160075	0.200991	0.0809701	0.138126	0.144908	0.195784	0.121071	0.158489	0.0627625	0.0835262	0.0323145	0.0649567	0.0913409	0.0362017	0.195577	0.0440734	0.111679	0.0867668	0.106041	0.0773328	0.0893132	0.141147	0.0939546	0.128173	0.129574	0.248654	0.0392286	0
Waigandan No.2	0.214645	0.0442383	0.0700266	0.0988153	0.401162	0.327533	0.0320037	0.0289587	0.0769627	0.10965	0.168018	0.194532	0.0821476	0.126768	0.106444	0.0887182	0.087259	0.166061	0.0860668	0.0498302	0.0622157	0.0599166	0.183743	0.118423	0.0878836	0.112172	0.200294	0.078199	0.0650371	0.113386	0.0414741	0.0862951	0.124912	0.0466689	0.0794137	0.145822	0.0660713	0.0661078	0.129144	0.0586561	0.032139	0.103951	0.0989875	0.0564238	0.103991	0.0717076	0.148886	0
Yuanhong 33	0.133899	0.183033	0.140024	0.117227	0.157703	0.198115	0.140993	0.135951	0.085164	0.119515	0.121997	0.200645	0.222322	0.174381	0.179392	0.158559	0.232491	0.133602	0.17455	0.232571	0.144078	0.185423	0.117774	0.120331	0.169834	0.0809665	0.104471	0.191518	0.128009	0.119375	0.150318	0.139638	0.162518	0.140687	0.124364	0.112362	0.116581	0.104722	0.0816711	0.0911084	0.150043	0.150868	0.07441	0.127335	0.0828482	0.114029	0.158566	0.160505	0
Caoba Hongpi	0.235726	0.141194	0.096939	0.125728	0.333842	0.357189	0.0539409	0.0512838	0.0708687	0.141017	0.156189	0.153786	0.176794	0.184036	0.173415	0.154164	0.13115	0.116784	0.161902	0.135831	0.130801	0.141409	0.204463	0.151605	0.0607287	0.119412	0.188125	0.181977	0.119224	0.145808	0.116141	0.178754	0.194491	0.12707	0.123547	0.184195	0.101125	0.105924	0.135058	0.118654	0.0668335	0.179773	0.120772	0.118604	0.0456725	0.0653528	0.161498	0.0740909	0.084174
Pingyang Guozhe	0.366385	0.205152	0.121044	0.193459	0.421933	0.482858	0.0702507	0.0773272	0.131601	0.221453	0.218716	0.19128	0.270218	0.282209	0.286458	0.236236	0.147644	0.112199	0.242649	0.187057	0.205744	0.195027	0.297867	0.199949	0.0919442	0.185339	0.286194	0.274594	0.162476	0.228097	0.1882	0.243371	0.301849	0.171887	0.195345	0.27617	0.15415	0.144114	0.219913	0.194907	0.0993878	0.278298	0.202163	0.18193	0.0371339	0.117696	0.231745	0.111664	0.133968
Wenshanzhe	0.231102	0.273439	0.144554	0.134905	0.138258	0.263797	0.175409	0.22255	0.143129	0.18837	0.210058	0.349625	0.367334	0.309286	0.293455	0.313436	0.311551	0.192845	0.275467	0.325932	0.243043	0.273081	0.180764	0.136086	0.295942	0.169979	0.105684	0.319777	0.266681	0.210536	0.282301	0.235793	0.286696	0.246654	0.227562	0.163119	0.17219	0.217545	0.162714	0.174789	0.251648	0.229813	0.140673	0.21435	0.107041	0.18858	0.278441	0.251062	0.0842879
Binchuang Xiaozhe	0.369105	0.220233	0.119347	0.172003	0.277639	0.420328	0.185415	0.218731	0.224117	0.269375	0.356732	0.427685	0.325791	0.289821	0.322541	0.300981	0.254792	0.209972	0.292671	0.291607	0.211904	0.28682	0.22897	0.15375	0.349207	0.222614	0.183744	0.329587	0.334724	0.318673	0.32083	0.25956	0.354211	0.210829	0.295295	0.202913	0.186171	0.259758	0.240773	0.213002	0.25027	0.240648	0.164493	0.194524	0.154991	0.284235	0.440132	0.21295	0.197194
Huangshan Guozhe	0.106309	0.0962483	0.079093	0.0458864	0.17698	0.147857	0.0621522	0.0766637	0.0296061	0.0447501	0.0732561	0.245173	0.127589	0.16688	0.0948935	0.158156	0.16095	0.197508	0.0868344	0.11442	0.109405	0.0860996	0.09732	0.0721696	0.162055	0.0933586	0.0943315	0.0778244	0.0677277	0.0558593	0.0588163	0.0844493	0.0849862	0.089588	0.0510162	0.0774805	0.0694499	0.0775741	0.0795576	0.0462391	0.0876596	0.0785755	0.0652312	0.0671183	0.112734	0.0402167	0.0847371	0.0735135	0.0941207
Oi Dang	0.209249	0.079229	0.0678651	0.090166	0.273283	0.252634	0.0462429	0.0420858	0.062283	0.0867813	0.111484	0.228636	0.141932	0.169237	0.148711	0.128172	0.119723	0.134528	0.115158	0.112258	0.0854927	0.0913197	0.143841	0.107693	0.111434	0.102297	0.159426	0.10968	0.0918884	0.115375	0.0809818	0.0885589	0.134537	0.0757599	0.0844071	0.122196	0.068494	0.0774092	0.111594	0.0672486	0.0433038	0.100176	0.0803907	0.0586511	0.064326	0.0695785	0.135675	0.0383503	0.0890812
Binxian Qingpi	0.119226	0.0676193	0.102506	0.0808157	0.29784	0.211229	0.0907609	0.101929	0.071553	0.0780722	0.13474	0.176685	0.0567717	0.0864693	0.051812	0.0700316	0.121138	0.19298	0.0276049	0.0500491	0.0887477	0.0289688	0.116665	0.0840083	0.129637	0.0872389	0.154327	0.0464042	0.0594776	0.0532487	0.0400204	0.0688234	0.0554199	0.0796296	0.045621	0.0813788	0.0468545	0.0629006	0.0824885	0.0649013	0.0779451	0.0743281	0.0980207	0.064787	0.211366	0.0601246	0.0798593	0.0706688	0.188625
Meixian Guozhe	0.0840624	0.0825327	0.116315	0.0637285	0.180148	0.173668	0.11933	0.112101	0.0748392	0.0931621	0.146691	0.226054	0.0686027	0.0694578	0.0623098	0.0879605	0.136433	0.160045	0.0448	0.0990958	0.0711951	0.0523211	0.0691021	0.0548826	0.170475	0.078314	0.0900613	0.0773458	0.055957	0.0643519	0.0763704	0.0690522	0.0700619	0.0511236	0.06191	0.0659756	0.0671924	0.0533662	0.0718339	0.0623407	0.107254	0.0855758	0.0863631	0.0816349	0.200238	0.0867183	0.112367	0.110373	0.121488
Black Cheribon	0.192943	0.0553097	0.0802326	0.107891	0.374506	0.359324	0.0696474	0.069366	0.0946317	0.150383	0.227029	0.146192	0.0658881	0.0561946	0.077246	0.0665061	0.0651161	0.102466	0.0806365	0.053149	0.0492821	0.0763913	0.164961	0.105911	0.0915749	0.0900849	0.167123	0.105824	0.0921352	0.11964	0.0650269	0.101311	0.141134	0.0516039	0.0903373	0.132754	0.0746887	0.0706736	0.105071	0.0668627	0.0448562	0.114228	0.0853606	0.0576429	0.114092	0.104999	0.19163	0.0405478	0.153882
Dongxiang Guozhe	0.113871	0.0726361	0.116759	0.0843543	0.283147	0.22075	0.103626	0.0927347	0.0882839	0.105388	0.160208	0.20917	0.0594039	0.0795634	0.0575155	0.0898749	0.136604	0.213208	0.0516373	0.0765177	0.0785332	0.0575993	0.110679	0.0742201	0.164444	0.0938452	0.151958	0.0499194	0.0343784	0.0697063	0.0383193	0.0640551	0.0745269	0.0383193	0.0575252	0.0976921	0.0842641	0.0503897	0.0896253	0.0544067	0.100748	0.0826243	0.0958922	0.0734645	0.193973	0.0912045	0.121082	0.0712786	0.165092
Leizhou Guozhe	0.144296	0.0689797	0.0595224	0.080925	0.246757	0.242738	0.0946605	0.113515	0.0903861	0.110662	0.183006	0.150623	0.0936992	0.0708011	0.0888115	0.0498562	0.113988	0.119249	0.0583885	0.0775585	0.0457315	0.0694539	0.111073	0.0643906	0.123263	0.0557129	0.108509	0.101255	0.115552	0.0954956	0.0954688	0.080553	0.0925538	0.0724793	0.101746	0.0688723	0.0386387	0.066081	0.0585141	0.0774978	0.0820985	0.092018	0.0566935	0.0459951	0.144936	0.106481	0.151401	0.088352	0.115402
Shengxian Guozhe	0.111523	0.0671041	0.118902	0.0669	0.190775	0.165201	0.170776	0.178207	0.104388	0.0937542	0.166473	0.283997	0.0849798	0.100874	0.0735817	0.0923736	0.178943	0.249447	0.0657812	0.0940842	0.103984	0.0867738	0.065483	0.0706475	0.274014	0.0859919	0.0840871	0.0564411	0.134791	0.0904125	0.0922674	0.0558421	0.0740961	0.113774	0.0730816	0.0482968	0.0775744	0.112127	0.0831058	0.0524039	0.138574	0.0363839	0.0927943	0.0880662	0.267383	0.13788	0.150763	0.120514	0.20819
Taoshan Guozhe	0.101036	0.0474989	0.0681187	0.041489	0.20624	0.214282	0.071485	0.0742072	0.0457453	0.0800839	0.139434	0.164338	0.047254	0.0538951	0.035872	0.0684162	0.0912951	0.128362	0.0399501	0.0570985	0.060609	0.0433984	0.0758329	0.0474069	0.124532	0.0498366	0.0810841	0.0583463	0.0623517	0.0560596	0.0428313	0.0558791	0.0760013	0.0519361	0.0378472	0.0612325	0.0433873	0.0480103	0.0654828	0.0288967	0.0574585	0.0545663	0.0580026	0.0561521	0.134662	0.059848	0.116625	0.0513859	0.123286
Datian Xuezhe	0.231354	0.0641049	0.0855388	0.128222	0.422259	0.342734	0.0762051	0.0738965	0.122827	0.136591	0.214432	0.192584	0.0802374	0.0968175	0.104733	0.0749082	0.0904507	0.184418	0.0738151	0.0456055	0.061103	0.0529559	0.186143	0.117732	0.114824	0.111856	0.219022	0.0808308	0.0922873	0.120257	0.0634248	0.100709	0.115497	0.0581056	0.102158	0.138861	0.0699803	0.0746513	0.114257	0.0939978	0.0513579	0.113838	0.115435	0.0494631	0.163231	0.10795	0.16482	0.0450605	0.20946
Fuguo No.1	0.0712648	0.116155	0.133856	0.0721399	0.129203	0.120349	0.156669	0.144806	0.0654873	0.0708081	0.096031	0.218445	0.12289	0.113828	0.0816426	0.105617	0.188619	0.187304	0.0696538	0.137726	0.12655	0.0859432	0.051367	0.0596226	0.213664	0.0492032	0.0870388	0.0664205	0.0629366	0.0456651	0.0790845	0.0582199	0.0645627	0.093229	0.0483875	0.0471096	0.0840755	0.0540641	0.0622554	0.0453921	0.121267	0.0726601	0.07385	0.0849533	0.193717	0.0894324	0.0892633	0.132594	0.0933271
Guiguozhe No.1	0.0451159	0.125669	0.161593	0.0693604	0.178783	0.0930378	0.173642	0.1987	0.0794834	0.0440585	0.0745551	0.2617	0.112139	0.125804	0.0539565	0.131619	0.265638	0.293661	0.055418	0.148557	0.149672	0.0803779	0.0741449	0.106617	0.254485	0.0806242	0.10689	0.0415988	0.0928789	0.0299853	0.0523956	0.0511283	0.0356307	0.154988	0.0290998	0.0549123	0.0834485	0.0964503	0.0591887	0.0469452	0.160883	0.0398445	0.0863984	0.115193	0.269703	0.0815127	0.0592292	0.141827	0.163953
Jiangyong Guozhe	0.115473	0.0482939	0.0889778	0.0619873	0.253481	0.167628	0.100398	0.105435	0.0810671	0.0628902	0.127121	0.240904	0.0567976	0.100256	0.0582447	0.073803	0.136555	0.231959	0.0406072	0.058373	0.0657537	0.0489269	0.0877344	0.0743934	0.187197	0.0855706	0.125339	0.0271396	0.0740362	0.0682129	0.0385007	0.0389069	0.0447946	0.0661268	0.0506574	0.064281	0.0511947	0.0734438	0.0730459	0.0475096	0.0964732	0.0362842	0.0821919	0.0537472	0.212433	0.0883092	0.10163	0.0637583	0.179075
Waigandan No.1	0.114515	0.139528	0.10598	0.0862049	0.207675	0.195173	0.102136	0.123472	0.0517256	0.0820316	0.0799986	0.131433	0.159156	0.148675	0.103207	0.127758	0.177013	0.135344	0.0806128	0.128424	0.169675	0.0859432	0.121985	0.0940548	0.125556	0.0557179	0.131951	0.0989641	0.079427	0.0510414	0.0790845	0.098914	0.0914921	0.145873	0.0508597	0.102525	0.0669811	0.0593691	0.0752934	0.0763543	0.0864812	0.11459	0.108474	0.12014	0.1231	0.0433211	0.0613174	0.116245	0.102216
Wenzhou Guozhe	0.0959167	0.0583716	0.0851052	0.0580968	0.213265	0.163621	0.0854646	0.0904464	0.05277	0.0557786	0.102017	0.181943	0.0644957	0.077275	0.0552272	0.0638968	0.127298	0.164202	0.0391966	0.0658844	0.0616033	0.0416433	0.0744893	0.0600973	0.129848	0.0565771	0.0994083	0.0453243	0.0650963	0.0441311	0.043773	0.0442736	0.0469789	0.0647161	0.0364128	0.0504821	0.0364525	0.0556676	0.0450946	0.0404564	0.0686068	0.0438022	0.0609786	0.0464224	0.153657	0.0572346	0.0778125	0.0665302	0.10985
Gengmazhe	0.100264	0.0654706	0.0583711	0.0441424	0.205868	0.182689	0.0636671	0.076492	0.0563984	0.0673576	0.107671	0.172926	0.070492	0.0824295	0.0562731	0.0874255	0.123889	0.146107	0.0534131	0.0686902	0.0682077	0.0436528	0.0801709	0.0490884	0.127521	0.0647406	0.098612	0.054681	0.0444529	0.0534636	0.0350134	0.0390275	0.0652854	0.0614001	0.0365431	0.0627072	0.0409927	0.0493372	0.0409203	0.032316	0.0708253	0.0525245	0.0569499	0.0547186	0.106672	0.0558326	0.0929581	0.0525758	0.095896
Qiantuo	0.187209	0.0976692	0.0742971	0.112413	0.299302	0.262905	0.0642215	0.0700461	0.0608454	0.0954711	0.119135	0.101222	0.13546	0.135056	0.112657	0.0704922	0.107859	0.121542	0.0791045	0.0840821	0.0979398	0.0835255	0.162846	0.114591	0.0607557	0.0640054	0.166324	0.0974775	0.100483	0.0856798	0.0753458	0.10621	0.0994664	0.10476	0.0875605	0.117046	0.0518283	0.0594305	0.0940898	0.089548	0.0372118	0.120602	0.0869917	0.057839	0.103242	0.058812	0.0954666	0.0676973	0.112761
[truncated: 21 more columns]
