# Supplementary material for: Genetic Diversity Evaluation of 70 Chewing Cane Germplasm Resources Based on Phenotypic Traits
Source: Plants (Basel). 2025 Oct 9;14(19):3111. doi: 10.3390/plants14193111 (PMC12526319; doi:10.3390/plants14193111)
Supplement: Supplementary file 1 [file plants-14-03111-s001.zip › Table S4. The characteristics of different groups of chewing cane germplasm resources.xlsx]

## Sheet: Sheet1
Table S4. The characteristics of different groups of chewing cane germplasm resources
Group	Subgroup	Subclass	Accession number	PH (cm)	SD (cm)	WpP (kg)	CY (t/hm2)	Br (%)	SucC (%)	SugC (t/hm2)	SL (cm)	IN (cm)	AR	IF	IA	ICU	ICE	WC	CP	CC	WB	IWP	Pip	Pit	GBF	GBCU	GBCE	Bfo	Bfu	BP	10HG	BS	BWS	LB	LP	LC	LSP	LSC	57HG
1			3	338.333	2.93333	2.28842	154.468	18.7667	12.6119	19.2624	9.93333	30.3333	3	2.66667	1.66667	2.66667	2.66667	1.66667	2	1.66667	1.66667	2.66667	2.66667	2.33333	2	3	3	3.33333	1.66667	2	1.33333	3	2.66667	1.33333	2	1.33333	2	3.33333	1
2			1	315	3.2	2.53339	171.004	18.8	12.648	21.6285	11.6	29	2	2	1	4	4	1	1	1	2	4	1	1	2	1	2	4	2	2	2	3	3	1	3	2	2	4	3
3			66	318.676	2.8778	2.15057	145.163	19.5891	13.5022	19.6126	12.4939	30.2576	2.01515	2.34848	1.45455	2.60606	2.42424	1.27273	1.43939	1.40909	1.37879	2.04545	1.36364	1.27273	1.37879	1.18182	2.39394	2.33333	1.4697	2.06061	1.0303	2.59091	1.81818	1.06061	1.84848	1.86364	1.5	2.27273	1.4697
	A		15	340.889	3.043	2.63371	177.776	19.7828	13.7119	24.3049	13.5333	28.6667	1.66667	1.93333	1.46667	2.53333	2.33333	1.4	2	2	2	3	1.4	1.26667	1.53333	1.13333	2.73333	2.46667	1.13333	1.8	1	2.46667	2.2	1.06667	1.93333	1.8	1.73333	2.46667	1.46667
	B		6	296.667	2.95	2.04148	137.8	21.15	15.1919	21.0447	11.4667	31.5	3	2.66667	1.83333	2.33333	2.16667	1	1.66667	1.33333	1.83333	3	1	1	1.16667	1.33333	1.5	2.83333	2.16667	2.83333	1.16667	3.5	2.33333	1.16667	2	1	1.5	2.33333	1.33333
	C		3	313.167	2.45333	1.4764	99.6571	20.9333	14.9573	14.8668	11.6667	30.6667	2.66667	2	2	2.66667	2	1	1.33333	1.33333	1.66667	2.33333	3	2	1	1	3	1	1.33333	2	1.33333	3	2	1	1.33333	2	1.33333	2	1
	D		4	291.5	3.10333	2.2646	152.86	19.78	13.7088	21.0482	11.85	32	2	2.75	1.5	3	2.5	1.5	1.25	1.25	1	1.5	1	1	2	1.75	3	1.25	1	2.25	1	3.5	2	1.5	1.25	2	2	2.75	1.75
	E		38	316.678	2.81096	2.0183	136.235	19.14	13.016	17.7578	12.3789	30.4737	1.94737	2.44737	1.34211	2.63158	2.52632	1.26316	1.21053	1.21053	1.07895	1.55263	1.31579	1.28947	1.31579	1.13158	2.28947	2.42105	1.55263	2.02632	1	2.36842	1.55263	1	1.89474	2	1.36842	2.15789	1.5
		E1	4	333.125	3.24375	2.74342	185.181	16.6	10.2665	18.5179	13.15	34.75	2.5	3.25	1.25	2	2.5	2	1	1	1	1.25	1.25	1.25	1.75	1.25	2.25	3.25	2	1.75	1	2	1.75	1	1.75	2	1	2	1.5
		E2	4	290.312	2.01	0.911788	61.5457	16.6733	10.3459	6.2536	12.75	27.75	2	1.5	1.5	1.75	1.5	1.25	1	1	1	1.5	1	2.25	1	1.25	2.5	2	1.25	2	1	2	1	1	1.5	2.25	2.25	2.25	1.25
		E3	7	315.857	2.92571	2.1311	143.849	20.4514	14.4357	20.4651	10.4286	32.5714	2	2.85714	1	2.57143	2.71429	1.14286	1.28571	1.28571	1	1.42857	1.71429	1.28571	1.28571	1	2.14286	1.85714	2.42857	2.85714	1	3	1.85714	1	1.85714	2	1.42857	2.28571	1.28571
		E4	17	331.657	2.74029	1.99029	134.344	19.5904	13.5036	18.2098	13.4353	28.9412	1.88235	2.41176	1.52941	2.82353	2.70588	1.05882	1.35294	1.35294	1.11765	1.47059	1.35294	1.05882	1.29412	1.05882	2.05882	2.29412	1.35294	1.88235	1	2.23529	1.47059	1	2	1.94118	1.23529	1.94118	1.76471
		E5	6	281.806	3.12278	2.22033	149.872	19.6717	13.5916	20.4811	10.9	31.3333	1.66667	2.16667	1.16667	3.16667	2.5	1.5	1	1	1.16667	2.16667	1	1.33333	1.33333	1.33333	3	3.16667	1	1.66667	1	2.5	1.66667	1	2	2	1.33333	2.66667	1.16667
Mean			70	319.465	2.88479	2.16195	145.931	19.5426	13.4519	19.6264	12.3714	30.2429	2.05714	2.35714	1.45714	2.62857	2.45714	1.28571	1.45714	1.41429	1.4	2.1	1.41429	1.31429	1.41429	1.25714	2.41429	2.4	1.48571	2.05714	1.05714	2.61429	1.87143	1.07143	1.87143	1.84286	1.52857	2.34286	1.47143
